# Supplementary material for: Morphological Characterization of Cannabis sativa L. Throughout Its Complete Life Cycle
Source: Plants (Basel). 2023 Oct 22;12(20):3646. doi: 10.3390/plants12203646 (PMC10610221; doi:10.3390/plants12203646)
Supplement: Supplementary file 1 [file plants-12-03646-s001.zip]

Archive with 1 entries (1 files):
- plants-2641654-supplementary.xlsx
