# Supplementary material for: Morphological Characterization of Cannabis sativa L. Throughout Its Complete Life Cycle
Source: Plants (Basel). 2023 Oct 22;12(20):3646. doi: 10.3390/plants12203646 (PMC10610221; doi:10.3390/plants12203646)
Supplement: Supplementary file 1 [file plants-12-03646-s001.zip › plants-2641654-supplementary.xlsx]

## Sheet: Table S1
Table S1: Leaf-related morphological traits of Cannabis sativa L. cv. White Widow.
Leaf	LW	LN	LTL	WTL	LRLL1	LRLL2	LRLL3	LRLL4	LLLL1	LLLL2	LLLL3	LLLL4	WRLL1	WRLL2	WRLL3	WRLL4	WLLL1	WLLL2	WLLL3	WLLL4	NSTL	ASTL	NSRLL1	NSRLL2	NSRLL3	NSRLL4	NSLLL1	NSLLL2	NSLLL3	NSLLL4	ASRLL1	ASRLL2	ASRLL3	ASRLL4	ASLLL1	ASLLL2	ASLLL3	ASLLL4	LA
Cotyledon	5.03±0.379	1.00±0.000	10.17±0.353	5.03±0.379	0.00±0.000	0.00±0.000	0.00±0.000	0.00±0.000	0.00±0.000	0.00±0.000	0.00±0.000	0.00±0.000	0.00±0.000	0.00±0.000	0.00±0.000	0.00±0.000	0.00±0.000	0.00±0.000	0.00±0.000	0.00±0.000	0.00±0.000	0.00±0.000	0.00±0.000	0.00±0.000	0.00±0.000	0.00±0.000	0.00±0.000	0.00±0.000	0.00±0.000	0.00±0.000	0.00±0.000	0.00±0.000	0.00±0.000	0.00±0.000	0.00±0.000	0.00±0.000	0.00±0.000	0.00±0.000	55.48±3.813
L1	19.92±1.480	1.00±0.000	38.96±3.579	19.92±1.480	0.00±0.000	0.00±0.000	0.00±0.000	0.00±0.000	0.00±0.000	0.00±0.000	0.00±0.000	0.00±0.000	0.00±0.000	0.00±0.000	0.00±0.000	0.00±0.000	0.00±0.000	0.00±0.000	0.00±0.000	0.00±0.000	22.00±0.000	47.75±3.763	0.00±0.000	0.00±0.000	0.00±0.000	0.00±0.000	0.00±0.000	0.00±0.000	0.00±0.000	0.00±0.000	0.00±0.000	0.00±0.000	0.00±0.000	0.00±0.000	0.00±0.000	0.00±0.000	0.00±0.000	0.00±0.000	619.98±9.052
L2	64.01±2.380	3.00±0.000	46.25±2.965	25.87±2.588	30.69±3.199	0.00±0.000	0.00±0.000	0.00±0.000	31.24±3.278	0.00±0.000	0.00±0.000	0.00±0.000	13.38±0.650	0.00±0.000	0.00±0.000	0.00±0.000	13.60±2.792	0.00±0.000	0.00±0.000	0.00±0.000	17.33±1.033	36.66±2.991	12.33±0.816	0.00±0.000	0.00±0.000	0.00±0.000	12.33±0.816	0.00±0.000	0.00±0.000	0.00±0.000	39.42±3.030	0.00±0.000	0.00±0.000	0.00±0.000	34.15±5.106	0.00±0.000	0.00±0.000	0.00±0.000	1458.17±53.520
L3	67.33±3.647	5.00±0.000	47.69±5.038	26.49±1.783	34.53±2.654	14.41±1.361	0.00±0.000	0.00±0.000	36.11±2.129	13.87±0.866	0.00±0.000	0.00±0.000	15.39±2.216	4.89±0.625	0.00±0.000	0.00±0.000	13.69±1.373	4.04±0.220	0.00±0.000	0.00±0.000	17.67±0.816	40.64±3.506	13.67±0.816	6.33±0.816	0.00±0.000	0.00±0.000	13.67±0.816	6.33±0.816	0.00±0.000	0.00±0.000	32.64±4.418	49.36±7.482	0.00±0.000	0.00±0.000	31.70±3.405	48.51±6.414	0.00±0.000	0.00±0.000	1579.38±109.335
L4	69.58±3.507	5.00±0.000	50.66±6.987	26.86±2.756	38.74±5.437	21.54±3.922	0.00±0.000	0.00±0.000	37.84±6.056	19.25±4.042	0.00±0.000	0.00±0.000	15.61±2.624	6.45±1.375	0.00±0.000	0.00±0.000	16.57±3.522	6.52±1.284	0.00±0.000	0.00±0.000	19.33±1.033	48.21±3.109	15.67±1.966	10.00±2.191	0.00±0.000	0.00±0.000	15.67±1.966	10.00±2.191	0.00±0.000	0.00±0.000	35.51±3.357	46.55±5.791	0.00±0.000	0.00±0.000	38.90±1.786	50.01±7.122	0.00±0.000	0.00±0.000	2603.22±250.863
L5	90.04±2.334	7.00±0.000	76.27±2.770	27.77±2.287	58.12±2.430	38.87±2.143	23.24±2.844	0.00±0.000	63.90±2.752	43.51±3.314	21.03±1.657	0.00±0.000	16.56±0.751	11.67±1.144	8.20±0.706	0.00±0.000	17.08±0.859	13.05±1.960	8.11±0.632	0.00±0.000	24.67±1.633	51.26±3.087	22.33±0.816	18.33±0.816	8.33±0.816	0.00±0.000	22.33±0.816	18.33±0.816	8.33±0.816	0.00±0.000	53.19±4.550	59.53±8.995	46.44±4.179	0.00±0.000	48.52±5.277	58.57±8.777	47.68±3.553	0.00±0.000	4484.15±305.691
L6	93.48±4.034	9.00±0.000	80.48±3.412	28.74±3.212	66.47±2.576	43.74±6.488	24.62±2.314	14.96±2.701	66.29±8.332	46.03±2.784	31.88±1.878	14.03±1.158	18.14±1.704	15.27±2.433	8.60±0.783	4.57±0.574	19.88±0.598	14.97±4.413	11.28±1.535	5.15±0.963	30.67±3.266	37.37±1.996	25.33±1.633	22.33±0.816	12.33±1.966	6.00±0.000	25.33±1.633	22.33±0.816	12.33±1.966	6.00±0.000	39.17±2.598	49.20±2.844	45.61±2.328	35.21±2.560	35.46±1.571	38.30±2.200	45.51±2.566	44.81±1.895	4775.14±190.995
L7	95.21±2.939	9.00±0.000	84.37±8.577	28.96±6.710	70.23±7.689	47.10±2.535	33.07±3.024	15.46±1.528	72.47±3.652	55.07±2.956	35.86±2.775	16.44±1.740	20.74±1.834	15.55±1.058	9.92±1.911	5.65±0.532	20.56±1.322	16.79±1.213	11.72±1.954	5.35±0.865	32.67±1.033	40.95±2.762	26.67±2.066	22.67±1.633	13.33±1.633	7.33±1.633	26.67±2.066	22.67±1.633	13.33±1.633	7.33±1.633	36.86±1.835	37.78±3.243	42.39±1.993	44.21±12.219	44.78±3.282	44.90±6.403	35.47±2.469	46.44±2.896	4769.67±112.352
L8	109.51±2.891	9.00±0.000	96.93±3.069	29.13±3.138	88.06±3.220	74.32±2.471	54.89±2.471	21.29±1.572	84.77±3.912	72.43±2.031	51.07±2.342	16.95±1.160	20.77±2.073	16.46±1.538	10.25±2.619	5.83±1.783	20.85±2.948	17.22±2.437	11.91±1.228	5.41±0.963	32.33±0.816	37.73±2.863	27.33±1.033	22.67±1.033	17.67±0.816	7.33±1.033	27.33±1.265	22.67±1.633	17.67±1.033	7.33±2.422	35.61±3.030	37.55±4.340	43.27±2.991	46.52±4.712	44.03±3.265	41.03±1.786	35.65±4.086	49.52±1.571	5312.60±163.524
L9	110.52±3.732	9.00±0.000	96.93±3.041	29.49±1.537	88.06±3.338	74.32±2.691	54.89±3.948	21.29±1.791	86.84±3.345	81.31±2.898	55.47±3.571	17.09±1.716	20.93±0.672	17.76±0.437	11.49±0.769	5.88±1.028	21.03±1.946	17.69±2.026	12.63±1.309	5.52±0.654	31.67±0.816	37.73±2.749	29.33±1.033	23.33±1.033	17.67±0.816	7.33±1.033	29.33±1.033	23.33±1.033	17.33±1.033	7.33±1.033	34.46±1.663	37.54±3.127	44.08±1.554	54.20±2.603	36.54±2.753	37.24±2.988	39.89±2.670	42.75±2.517	5584.01±279.960
L10	132.73±8.322	9.00±0.000	105.04±2.980	29.11±3.212	91.57±2.032	75.64±3.554	57.76±3.589	21.75±1.869	95.41±3.682	82.01±3.258	56.82±2.913	21.37±1.908	20.95±1.512	17.85±1.469	13.23±1.119	5.97±1.276	21.39±2.290	18.14±1.728	12.75±2.617	5.65±0.649	32.33±0.816	35.14±2.492	29.33±1.033	25.33±1.033	17.33±1.033	7.33±1.033	29.33±1.033	25.33±1.033	17.67±0.816	7.33±1.033	35.90±1.697	35.41±3.150	45.25±1.487	48.12±12.128	42.96±1.754	45.13±5.894	42.53±2.567	51.31±2.727	5620.43±211.627
L11	138.27±6.833	9.00±0.000	109.37±6.020	28.25±1.981	97.96±2.796	83.91±1.909	62.32±2.085	22.54±1.771	95.68±2.616	83.13±1.823	59.15±1.987	22.53±1.447	23.03±3.534	18.32±1.545	13.84±1.320	6.55±0.813	21.86±1.983	18.49±1.715	14.19±0.795	7.20±0.775	32.33±0.816	35.17±1.837	29.67±0.816	27.33±1.633	18.33±0.816	7.67±0.816	29.67±0.816	27.33±1.633	18.33±0.816	7.67±0.816	46.30±2.966	43.44±1.945	45.65±2.346	36.21±2.513	41.99±1.822	41.84±2.269	44.22±2.143	34.24±2.227	5656.41±239.056
L12	151.06±5.271	9.00±0.000	116.83±2.831	27.58±1.049	108.05±2.155	89.21±3.197	64.33±4.139	24.81±1.838	98.44±2.925	101.59±2.683	71.13±1.555	26.82±3.640	24.06±2.498	22.92±2.408	15.51±2.117	6.70±1.814	22.43±2.414	20.47±2.814	15.25±2.748	7.57±1.246	33.67±0.816	43.29±3.357	32.33±0.816	31.67±0.816	20.33±0.816	8.67±1.033	32.33±0.816	31.67±0.816	20.33±0.816	8.67±1.033	48.35±2.772	42.59±4.201	46.38±3.875	41.95±2.175	41.26±2.177	45.69±2.393	44.39±1.962	44.79±2.187	6726.69±182.416
L13	141.62±4.348	9.00±0.000	123.28±3.038	26.47±1.538	101.60±3.205	94.73±2.000	75.48±1.705	27.95±1.258	107.76±3.218	85.11±0.733	56.84±1.238	24.49±1.914	21.69±2.804	20.99±1.562	12.23±1.828	6.53±1.036	22.56±1.984	17.70±1.875	11.36±1.359	6.09±1.659	35.33±1.033	38.16±1.512	33.67±0.816	31.33±1.033	24.00±1.265	9.67±0.816	33.67±0.816	31.33±1.033	23.33±2.066	9.67±0.816	37.21±1.859	34.91±2.124	52.57±2.097	37.97±2.277	39.97±2.971	34.29±1.893	47.75±2.681	37.50±2.854	6526.50±302.832
L14	137.23±4.511	8.00±0.000	119.51±6.065	25.43±2.993	98.24±7.445	78.85±3.721	65.55±4.371	0.00±0.000	99.31±3.905	82.03±2.958	54.46±2.461	20.04±1.160	21.49±1.789	15.21±2.812	11.14±1.719	0.00±0.000	18.42±1.248	14.88±2.437	11.27±2.011	5.85±0.740	35.67±0.816	31.98±3.200	33.33±1.033	29.33±1.033	17.67±0.816	0.00±0.000	33.33±1.033	28.67±1.633	18.33±1.966	8.33±0.816	48.36±3.543	44.15±3.008	54.12±3.030	0.00±0.000	51.24±2.504	47.02±3.847	56.25±2.174	46.03±3.012	4456.42±227.706
L15	127.43±4.083	7.00±0.000	111.68±2.471	20.73±3.221	91.20±3.494	70.75±3.341	62.61±2.078	0.00±0.000	87.42±1.563	72.28±4.161	51.47±4.188	0.00±0.000	15.88±2.543	13.18±2.271	9.64±2.391	0.00±0.000	15.14±2.432	13.87±3.502	9.34±0.904	0.00±0.000	33.33±1.033	35.16±4.340	32.33±0.816	28.33±0.816	17.67±1.966	0.00±0.000	32.33±0.816	28.33±0.816	17.00±1.095	0.00±0.000	49.13±2.994	39.17±3.059	46.09±3.345	0.00±0.000	47.24±3.265	43.95±3.047	57.92±3.101	0.00±0.000	4179.87±363.648
L16	117.27±3.251	7.00±0.000	92.86±7.756	19.93±3.447	80.37±3.181	64.38±1.215	41.27±3.001	0.00±0.000	86.01±2.885	64.35±3.074	46.23±2.734	0.00±0.000	15.35±2.195	12.87±2.966	9.49±3.138	0.00±0.000	14.99±2.948	12.11±2.500	7.10±1.993	0.00±0.000	33.33±1.033	47.29±3.152	31.33±1.033	27.33±1.033	17.33±1.033	0.00±0.000	31.33±2.422	27.33±1.633	16.67±1.033	0.00±0.000	40.40±3.540	50.01±3.241	46.67±3.797	0.00±0.000	58.29±9.691	49.72±0.966	45.22±5.445	0.00±0.000	3242.32±315.462
L17	115.92±3.609	7.00±0.000	91.16±1.832	18.04±3.044	78.05±3.021	63.22±3.049	40.28±3.069	0.00±0.000	78.73±3.912	60.14±2.567	37.23±2.342	0.00±0.000	15.26±1.398	12.13±1.844	7.70±1.704	0.00±0.000	14.87±1.965	10.06±0.936	6.76±0.980	0.00±0.000	33.00±1.095	47.08±2.734	30.67±1.633	25.33±1.033	16.67±1.033	0.00±0.000	30.33±0.816	25.67±1.506	16.33±0.816	0.00±0.000	58.81±3.608	50.31±2.769	48.72±3.384	0.00±0.000	63.51±2.819	57.28±2.878	55.69±2.878	0.00±0.000	3153.37±412.861
L18	106.88±2.891	7.00±0.000	74.15±3.242	14.58±2.642	65.61±2.764	50.75±2.425	25.49±2.263	0.00±0.000	66.93±1.726	50.82±2.760	27.05±1.662	0.00±0.000	11.58±2.619	10.91±1.697	6.31±1.140	0.00±0.000	11.76±2.231	8.14±1.478	6.12±1.228	0.00±0.000	32.67±1.033	57.57±5.558	28.33±0.816	23.00±1.095	13.67±0.816	0.00±0.000	28.33±0.816	23.33±1.033	13.33±1.033	0.00±0.000	50.47±2.315	39.16±2.239	57.33±1.796	0.00±0.000	53.45±4.343	34.38±12.352	47.43±1.951	0.00±0.000	2198.82±326.723
L19	92.82±3.606	7.00±0.000	73.75±3.733	13.17±1.949	61.92±2.682	46.33±2.462	24.50±2.052	0.00±0.000	65.26±2.034	49.48±2.826	25.91±2.111	0.00±0.000	11.30±2.724	9.75±1.193	5.44±0.683	0.00±0.000	10.68±1.462	7.02±0.860	5.30±1.825	0.00±0.000	32.33±0.816	54.86±2.863	28.33±0.816	22.67±1.033	13.33±1.033	0.00±0.000	28.33±0.816	22.67±1.033	13.00±1.095	0.00±0.000	52.70±2.278	35.23±4.033	55.20±2.083	0.00±0.000	54.56±3.446	60.23±3.237	64.85±2.928	0.00±0.000	1994.31±199.007
L20	67.82±4.270	5.00±0.000	38.66±3.074	10.30±1.721	35.52±1.424	15.34±2.790	0.00±0.000	0.00±0.000	33.35±3.705	22.59±2.031	0.00±0.000	0.00±0.000	8.42±1.369	5.95±2.073	0.00±0.000	0.00±0.000	8.26±1.367	6.26±1.120	0.00±0.000	0.00±0.000	21.67±1.966	45.35±2.693	16.33±0.816	9.67±0.816	0.00±0.000	0.00±0.000	16.00±1.265	9.33±1.033	0.00±0.000	0.00±0.000	70.85±2.984	75.44±3.085	0.00±0.000	0.00±0.000	76.14±3.281	78.52±4.086	0.00±0.000	0.00±0.000	678.40±54.766
L21	36.67±3.538	5.00±0.000	38.02±3.133	10.01±0.627	31.48±3.220	14.49±1.572	0.00±0.000	0.00±0.000	31.12±1.848	20.83±3.106	0.00±0.000	0.00±0.000	8.17±0.842	5.78±0.984	0.00±0.000	0.00±0.000	7.29±1.404	5.82±1.657	0.00±0.000	0.00±0.000	17.00±1.673	68.54±2.099	11.67±0.816	7.67±0.816	0.00±0.000	0.00±0.000	11.67±0.816	7.67±0.816	0.00±0.000	0.00±0.000	71.12±2.883	78.16±4.226	0.00±0.000	0.00±0.000	73.51±3.560	77.37±2.578	0.00±0.000	0.00±0.000	671.84±20.795
L22	28.12±3.827	5.00±0.000	29.68±1.931	9.73±0.780	23.62±1.121	10.00±0.572	0.00±0.000	0.00±0.000	24.26±1.460	11.97±1.181	0.00±0.000	0.00±0.000	8.11±1.652	4.84±0.481	0.00±0.000	0.00±0.000	7.04±0.473	4.72±0.465	0.00±0.000	0.00±0.000	12.00±0.000	71.59±3.302	6.00±0.000	0.00±0.000	0.00±0.000	0.00±0.000	6.00±0.000	0.00±0.000	0.00±0.000	0.00±0.000	79.74±2.339	0.00±0.000	0.00±0.000	0.00±0.000	79.79±6.832	0.00±0.000	0.00±0.000	0.00±0.000	484.47±18.540
L23	22.82±3.429	3.00±0.000	25.75±1.460	8.92±0.563	19.05±0.389	0.00±0.000	0.00±0.000	0.00±0.000	19.96±0.402	0.00±0.000	0.00±0.000	0.00±0.000	7.43±0.440	0.00±0.000	0.00±0.000	0.00±0.000	7.04±0.426	0.00±0.000	0.00±0.000	0.00±0.000	8.33±0.816	73.40±3.028	6.00±0.000	0.00±0.000	0.00±0.000	0.00±0.000	6.00±0.000	0.00±0.000	0.00±0.000	0.00±0.000	104.77±4.712	0.00±0.000	0.00±0.000	0.00±0.000	112.24±5.208	0.00±0.000	0.00±0.000	0.00±0.000	375.79±11.551
L24	15.00±3.328	3.00±0.000	15.88±0.458	6.51±0.569	8.67±0.334	0.00±0.000	0.00±0.000	0.00±0.000	9.07±0.479	0.00±0.000	0.00±0.000	0.00±0.000	5.53±0.358	0.00±0.000	0.00±0.000	0.00±0.000	4.87±0.299	0.00±0.000	0.00±0.000	0.00±0.000	6.33±0.816	99.66±3.601	2.00±0.000	0.00±0.000	0.00±0.000	0.00±0.000	2.00±0.000	0.00±0.000	0.00±0.000	0.00±0.000	115.48±1.589	0.00±0.000	0.00±0.000	0.00±0.000	112.52±8.863	0.00±0.000	0.00±0.000	0.00±0.000	143.37±2.549
L25	6.40±0.386	1.00±0.000	13.02±0.692	6.40±0.386	0.00±0.000	0.00±0.000	0.00±0.000	0.00±0.000	0.00±0.000	0.00±0.000	0.00±0.000	0.00±0.000	0.00±0.000	0.00±0.000	0.00±0.000	0.00±0.000	0.00±0.000	0.00±0.000	0.00±0.000	0.00±0.000	6.00±0.000	99.66±5.361	0.00±0.000	0.00±0.000	0.00±0.000	0.00±0.000	0.00±0.000	0.00±0.000	0.00±0.000	0.00±0.000	0.00±0.000	0.00±0.000	0.00±0.000	0.00±0.000	0.00±0.000	0.00±0.000	0.00±0.000	0.00±0.000	69.96±1.311
Values represent mean ± standard deviation.
LA: leaf area; LN: number of leaflets; LTL: length of terminal leaflet; WTL: width of terminal leaflet; LRLL: length of right lateral leaflet; LLLL: length of left lateral leaflet; WRLL: width of right lateral leaflet; WLLL: width of left lateral leaflet; ASTL: angle of serration in terminal leaflet; NSTL: number of serrations terminal leaflet; ASRLL: angle of serration in right lateral leaflet; …
